# Supplementary material for: Strain specific transcriptional response in Mycobacterium tuberculosis infected macrophages
Source: Cell Commun Signal. 2012 Jan 26;10:2. doi: 10.1186/1478-811X-10-2 (PMC3317440; doi:10.1186/1478-811X-10-2)
Supplement: Additional file 2 — Relative transcript levels of key macrophage genes modulated during infection by Mtb. The macrophage genes differentially expressed upon infection by CDC1551 or HN878 at 6 and 24 hpi were derived from the microarray analysis and their expression ratio was calculated by dividing the mRNA level of CDC1551- infected with that of HN878-infected BMM. The genes are grouped based on their biological function and ranked according to their ratio within the functional category. [file 1478-811X-10-2-S2.XLS]

## Sheet: Sheet1
Additional File 2. Relative transcript levels of key macrophage genes modulated by Mtb infection.
Gene	ID	Gene assignment	CDC1551	HN878	Ratio (C/H)
(1) Highly expressed genes by CDC1551 infection (6 h)
Immune response
Cxcl9	NM_008599	T cell chemoattractant	100.45	26.29	3.82
Cxcl11	NM_019494	chemokine (C-X-C motif) ligand 11	38.64	10.8	3.58
Serpina3f	NM_001033335	serine (or cysteine) peptidase inhibitor, clade A,	58.3	16.22	3.59
Serpine1	NM_008871	serine (or cysteine) peptidase inhibitor, clade E	12.72	4.19	3.04
Nos2	NM_010927	nitric oxide synthase 2	78.41	25.97	3.02
Edn1	NM_010104	endothelin 1	109.95	36.52	3.01
Sell	NM_011346	selectin L, Leukocyte-endothelial cell adhesion molecule	9.67	3.37	2.87
Gbp4	NM_008620	guanylate binding protein 4	65.77	23.3	2.82
Il10	NM_010548	interleukin 10	12.22	5.02	2.43
Slfn4	NM_011410	schlafen 4	38.32	17.27	2.22
Iigp1	NM_001146275	interferon inducible GTPase 1	65.55	30.01	2.18
Tnfsf10	NM_009425	tumor necrosis factor (ligand) superfamily, member 10	51.45	24.05	2.14
Nfil3	NM_017373	nuclear factor, interleukin 3, regulated	3.91	1.83	2.13
Slamf1	NM_013730	signaling lymphocytic activation molecule family member 1	18.05	8.5	2.12
Serpina3h	NM_001034870	serine (or cysteine) peptidase inhibitor, clade A,	5.05	2.44	2.07
Ccl8	NM_021443	chemokine (C-C motif) ligand 8	16	7.78	2.06
Il18rap	NM_010553	interleukin 18 receptor accessory protein	2.29	1.11	2.05
Tissue remodeling
Mmp25	NM_001033339	matrix metallopeptidase 25, membrane	10.89	3.86	2.82
Mmp13	NM_008607	matrix metallopeptidase 13, membrane	45.35	19.12	2.37
Metabolism
Lipg	NM_010720	Endothelial lipase	39.9	9.72	4.11
Upp1	NM_009477	uridine phosphorylase 1	4.11	1.65	2.49
Pfkfb3	NM_133232	6-phosphofructo-2-kinase/fructose-2,6-biphosphatase 3	10.29	4.35	2.36
Hdc	NM_008230	histidine decarboxylase	15.62	6.76	2.31
Pla2g4a	NM_008869	phospholipase A2, group IVA (cytosolic, Ca2+ dependent)	6.14	2.79	2.2
Aldh1b1	NM_028270	aldehyde dehydrogenase 1 family, member B1	4.73	2.21	2.14
Kdsr	NM_027534	3-ketodihydrosphingosine reductase	-4.31	-2.12	2.03
Signal transduction
Fst	NM_008046	Follistatin	3.25	1.42	2.28
Gpr31c	NM_001013832	G protein-coupled receptor 31, D17Leh66c region	24.9	11.64	2.14
Sos1	NM_009231	son of sevenless homolog 1 (Drosophila)	4.37	2.17	2.02
Cell growth, development and death
Cnn3	NM_028044	calponin 3, acidic	6.82	1.82	3.75
Ccnd2	NM_009829	cyclin D2	15.23	4.98	3.06
Vcan	NM_001081249	Versican	26.19	10.17	2.57
Armcx6	NM_001007578	armadillo repeat containing, X-linked 6	3.89	1.63	2.38
Lhx2	NM_010710	LIM homeobox protein 2	4.76	2.12	2.25
Tle3	NM_001083927	transducin-like enhancer of split 3	2.88	1.33	2.16
Lcn2	NM_008491	lipocalin 2	25.43	11.8	2.15
Biological process
Hmgn3	NM_026122	high mobility group nucleosomal binding domain 3	10.54	4.79	2.2
Abtb2	NM_178890	ankyrin repeat and BTB (POZ) domain containing 2	6.71	3.25	2.07
Mxd1	NM_010751	MAX dimerization protein 1	6.65	3.23	2.06
(2) Highly expressed genes by HN878 infection (6 h)
Metabolism
Hsd17b7	NM_010476	hydroxysteroid (17-beta) dehydrogenase 7	2.06	7.89	0.26
Fdft1	BC138301	farnesyl diphosphate farnesyl transferase 1	1.19	3.89	0.3
Hmgcs1	NM_145942	3-hydroxy-3-methylglutaryl-Coenzyme A synthase 1	1.06	3.17	0.33
Cyp51	NM_020010	cytochrome P450, family 51	1.53	4.28	0.36
Idi1	NM_145360	isopentenyl-diphosphate delta isomerase	1.73	4.29	0.4
Snhg1	AK051045	small nucleolar RNA host gene (non-protein coding) 1	1.46	3.61	0.41
Insig1	NM_153526	insulin induced gene 1	1.24	3.01	0.41
Hmgcr	NM_008255	3-hydroxy-3-methylglutaryl-Coenzyme A reductase	1.83	4.35	0.42
Mmp9	NM_013599	metalloproteinase 9	1.69	3.99	0.42
Sc5d	NM_172769	sterol-C5-desaturase	1.45	3.27	0.44
Maff	NM_010755	v-maf musculoaponeurotic fibrosarcoma oncogene family	2.94	6.25	0.47
Plk3	NM_013807	polo-like kinase 3	1.29	2.74	0.47
Ldlr	NM_010700	low density lipoprotein receptor	1.82	3.81	0.48
Asns	NM_012055	asparagine synthetase	1.13	2.25	0.5
Tmem97	NM_133706	transmembrane protein 97, cholesterol homeostasis	-2.33	-1.17	2
Gnpda1	NM_011937	glucosamine-6-phosphate deaminase 1	-9.06	-4.01	2.26
Dhcr7	NM_007856	7-dehydrocholesterol reductase	-3.72	-1.64	2.28
Mid1ip1	NM_026524	Mid1 interacting protein 1	-3.84	-1.66	2.31
Cell growth and death
Arrb1	NM_177231	arrestin, beta 1	-7.28	-2.94	2.48
Mapk14	NM_011951	mitogen-activated protein kinase 14	-3.78	-1.6	2.36
Sesn1	NM_001013370	sestrin N1	-9.81	-4.44	2.21
Ddx26b	NM_172779	DEAD/H (Asp-Glu-Ala-Asp/His) box polypeptide 26B	-9.01	-4.48	2.01
Gas5	NR_002840	growth arrest specific 5	1.16	2.38	0.49
Signal transduction
Pdxk	NM_172134	pyridoxal (pyridoxine, vitamin B6) kinase	-6.03	-2.62	2.3
Gpr65	NM_008152	G-protein coupled receptor 65	-3.24	-1.48	2.19
Wdr12	NM_021312	WD repeat domain 12	-2.48	-1.14	2.18
Pgap1	NC_000067.5	post-GPI attachment to proteins 1	-3.34	-1.59	2.1
Rpp40	NM_145938	ribonuclease P 40 subunit (human)	-2.05	-1.02	2.01
Snord37	AF357364	small nucleolar RNA, C/D box 37	1.09	2.26	0.48
Sdc1	NM_011519	syndecan 1	2.02	4.37	0.46
Biological process and molecule transport
Tgfbr1	NM_009370	transforming growth factor, beta receptor I	-5.22	-2.05	2.54
Kcnj2	NM_008425	potassium inwardly-rectifying channel, subfamily J	-6.17	-2.43	2.54
Klhdc2	NM_027117	kelch domain containing 2	-3.93	-1.91	2.05
Nol8	NM_001081350	nucleolar protein 8	-2.23	-1.12	2
(3) Highly expressed genes by CDC1551 infection (24 h)
Immune response
Cxcl9	NM_008599	T cell chemoattractant	23.79	4.44	5.36
Sell	NM_011346	selectin L, Leukocyte-endothelial cell adhesion molecule	8.3	2.4	3.45
Cxcl11	NM_019494	C-X-C chemokine 11	9.14	3.78	2.42
Slfn4	NM_011410	schlafen 4, regulation in macrophage activation	15.96	6.99	2.28
Cst7	NM_009977	cystatin F (leukocystatin)	8.74	3.99	2.19
Ccl8	NM_021443	C-C motif chomokine 8	3.3	1.53	2.15
Biological process
Lipg	NM_010720	endothelial lipase	2.12	1.02	2.06
Sirpb1	NM_001002898	signal regulatory protein β1	3.88	1.91	2.03
Cd244	NM_018729	natural killer cell receptor 2B4	7.29	3.65	2
(4) Highly expressed genes by HN878 infection (24 h)
Immune response
Cxcl3	NM_203320	Chomokine (C-X-C motif) ligand 3	2.04	16.26	0.13
Cd209f	NC_000074.5	Cd209f antigen, DC-SIGN	12.23	65.09	0.19
Il1b	NM_008361	interleukin 1 beta	2.94	15.54	0.19
Il1a	NM_010554	interleukin 1 alpha	5.13	26.33	0.19
Serpinb2	NM_011111	serine peptidase inhibitor 2	1.11	5.15	0.22
Cxcl2	NM_009140	C-X-C motif chemokine 2	1.65	6.78	0.24
Il6	NM_031168	interleukin 6	2.91	9.49	0.31
Cd209g	BC118542	Cd209g antigen	2.54	7.19	0.35
Cxcl5	NM_009141	C-X-C motif chemokine ligand 5	1.03	2.86	0.36
Susd2	NM_027890	sushi domain-2 containing	3.12	7.68	0.41
Cxcl1	NM_008176	Chemokine (C-X-C motif) ligand 1	1.24	2.65	0.47
Clec7a	NM_020008	C type lectin domain family 7	-17.35	-8.92	1.95
Emb	NM_010330	Embigin	-5.36	-2.34	2.29
Clec4n	NM_020001	C type lectin domain family 4	-7.92	-2.19	3.63
Tissue remodeling
Mmp9	NM_013599	metalloproteinase 9	1.9	7.91	0.24
Mmp12	NM_008605	metalloproteinase 12	-6.45	-2.74	2.36
Cell growth, development and death
Vcan	NM_001081249	uncharacterized protein	1.04	2.58	0.4
Gja1	NM_010288	gap junction alpha-1 protein	2.16	5.1	0.42
Hp	NM_017370	Haptoglobin	5.32	11.73	0.45
Nr4a1	NM_010444	Notch class gene	-4.98	-2.42	2.06
Egr2	NM_010118	early growth response 2, cell death	-4.14	-1.56	2.65
Thbs1	NM_011580	thrombospondin 1	-3	-1.06	2.83
Metabolism
Ptgs2	NM_011198	prostaglandin-endoperoxide synthase 2	6.62	24.06	0.28
Fads2	NM_019699	fatty acid desaturase 2	1.25	3.69	0.34
Biological Process and molecule transport
Slc7a11	NM_011990	solute carrier family 7a 11	2.39	9.14	0.26
H2-M2	NM_008204	histocompatibility 2 region M 2	3.08	8.3	0.37
Slc7a2	NM_007514	solute carrier family 7a 2	2.68	6.96	0.39
Ak3l1	NM_009647	adenylate kinase 3-like 1	1.09	2.6	0.42
Slc6a12	NM_133661	solute carrier family 6a 12	5.94	11.94	0.5

## Sheet: Sheet2
Gene		Gene assignment	Ratio (C/H)
(1) Highly expressed genes by CDC1551 infection (6 h)
Immune response
Cxcl9		T cell chemoattractant	3.82
Cxcl11		chemokine (C-X-C motif) ligand 11	3.58
Ccl8		chemokine (C-C motif) ligand 8	2.06
Il18rap		interleukin 18 receptor accessory protein	2.05
Il10		interleukin 10	2.43
Iigp1		interferon inducible GTPase 1	2.18
Slfn4		schlafen 4	2.22
Tnfsf10		tumor necrosis factor (ligand) superfamily, member 10	2.14
Nos2		nitric oxide synthase 2	3.02
Edn1		endothelin 1	3.01
Sell		selectin L, Leukocyte-endothelial cell adhesion molecule	2.87
Nfil3		nuclear factor, interleukin 3, regulated	2.13
Slamf1		signaling lymphocytic activation molecule family member 1	2.12
Gbp4		guanylate binding protein 4	2.82
Serpina3f		serine (or cysteine) peptidase inhibitor, clade A,	3.59
Serpine1		serine (or cysteine) peptidase inhibitor, clade E	3.04
Serpina3h		serine (or cysteine) peptidase inhibitor, clade A,	2.07
Tissue remodeling
Mmp13		matrix metallopeptidase 13, membrane	2.37
Mmp25		matrix metallopeptidase 25, membrane	2.82
Metabolism
Pfkfb3		6-phosphofructo-2-kinase/fructose-2,6-biphosphatase 3	2.36
Hdc		histidine decarboxylase	2.31
Aldh1b1		aldehyde dehydrogenase 1 family, member B1	2.14
Pla2g4a		phospholipase A2, group IVA (cytosolic, Ca2+ dependent)	2.2
Kdsr		3-ketodihydrosphingosine reductase	2.03
Upp1		uridine phosphorylase 1	2.49
Lipg		Endothelial lipase	4.11
Signal transduction
Gpr31c		G protein-coupled receptor 31, D17Leh66c region	2.14
Sos1		son of sevenless homolog 1 (Drosophila)	2.02
Fst		Follistatin	2.28
Cell growth, development and death
Lcn2		lipocalin 2	2.15
Ccnd2		cyclin D2	3.06
Lhx2		LIM homeobox protein 2	2.25
Tle3		transducin-like enhancer of split 3	2.16
Vcan		Versican	2.57
Cnn3		calponin 3, acidic	3.75
Biological process
Hmgn3		high mobility group nucleosomal binding domain 3	2.2
Abtb2		ankyrin repeat and BTB (POZ) domain containing 2	2.07
Mxd1		MAX dimerization protein 1	2.06
Armcx6		armadillo repeat containing, X-linked 6	2.38
(2) Highly expressed genes by HN878 infection (6 h)
Metabolism
Hsd17b7		hydroxysteroid (17-beta) dehydrogenase 7	0.26
Fdft1		farnesyl diphosphate farnesyl transferase 1	0.3
Hmgcs1		3-hydroxy-3-methylglutaryl-Coenzyme A synthase 1	0.33
Cyp51		cytochrome P450, family 51	0.36
Idi1		isopentenyl-diphosphate delta isomerase	0.4
Hmgcr		3-hydroxy-3-methylglutaryl-Coenzyme A reductase	0.42
Mmp9		metalloproteinase 9	0.42
Sc5d		sterol-C5-desaturase	0.44
Sdc1		syndecan 1	0.46
Maff		v-maf musculoaponeurotic fibrosarcoma oncogene family	0.47
Plk3		polo-like kinase 3	0.47
Ldlr		low density lipoprotein receptor	0.48
Dhcr7		7-dehydrocholesterol reductase	2.28
Tmem97		transmembrane protein 97, cholesterol homeostasis	2
Asns		asparagine synthetase	0.5
Gnpda1		glucosamine-6-phosphate deaminase 1	2.26
Snhg1		small nucleolar RNA host gene (non-protein coding) 1	0.41
Insig1		insulin induced gene 1	0.41
Mid1ip1		Mid1 interacting protein 1	2.31
Cell growth and death
Arrb1		arrestin, beta 1	2.48
Mapk14		mitogen-activated protein kinase 14	2.36
Sesn1		sestrin N1	2.21
Gas5		growth arrest specific 5	0.49
Ddx26b		DEAD/H (Asp-Glu-Ala-Asp/His) box polypeptide 26B	2.01
Signal transduction
Gpr65		G-protein coupled receptor 65	2.19
Wdr12		WD repeat domain 12	2.18
Pgap1		post-GPI attachment to proteins 1	2.1
Pdxk		pyridoxal (pyridoxine, vitamin B6) kinase	2.3
Rpp40		ribonuclease P 40 subunit (human)	2.01
Snord37		small nucleolar RNA, C/D box 37	0.48
Biological process and molecule transport
Klhdc2		kelch domain containing 2	2.05
Nol8		nucleolar protein 8	2
Tgfbr1		transforming growth factor, beta receptor I	2.54
Kcnj2		potassium inwardly-rectifying channel, subfamily J	2.54
(3) Highly expressed genes by CDC1551 infection (24 h)
Immune response
Cxcl9		T cell chemoattractant	5.36
Sell		selectin L, Leukocyte-endothelial cell adhesion molecule	3.45
Cxcl11		C-X-C chemokine 11	2.42
Slfn4		schlafen 4, regulation in macrophage activation	2.28
Cst7		cystatin F (leukocystatin)	2.19
Ccl8		C-C motif chomokine 8	2.15
Biological process
Lipg		endothelial lipase	2.06
Sirpb1		signal regulatory protein β1	2.03
Cd244		natural killer cell receptor 2B4	2
(4) Highly expressed genes by HN878 infection (24 h)
Immune response
Il1b		interleukin 1 beta	0.19
Il1a		interleukin 1 alpha	0.19
Il6		interleukin 6	0.31
Cxcl1		Chemokine (C-X-C motif) ligand 1	0.47
Cxcl2		C-X-C motif chemokine 2	0.24
Cxcl3		Chomokine (C-X-C motif) ligand 3	0.13
Cxcl5		C-X-C motif chemokine ligand 5	0.36
Serpinb2		serine peptidase inhibitor 2	0.22
Susd2		sushi domain-2 containing	0.41
Cd209f		Cd209f antigen, DC-SIGN	0.19
Cd209g		Cd209g antigen	0.35
Clec7a		C type lectin domain family 7	1.95
Clec4n		C type lectin domain family 4	3.63
Emb		Embigin	2.29
Tissue remodeling
Mmp9		metalloproteinase 9	0.24
Mmp12		metalloproteinase 12	2.36
Cell growth, development and death
Gja1		gap junction alpha-1 protein	0.42
Hp		Haptoglobin	0.45
Thbs1		thrombospondin 1	2.83
Nr4a1		Notch class gene	2.06
Egr2		early growth response 2, cell death	2.65
Vcan		uncharacterized protein	0.4
Biological Process and molecule transport
H2-M2		histocompatibility 2 region M 2	0.37
Ptgs2		prostaglandin-endoperoxide synthase 2	0.28
Fads2		fatty acid desaturase 2	0.34
Ak3l1		adenylate kinase 3-like 1	0.42
Slc7a2		solute carrier family 7a 2	0.39
Slc7a11		solute carrier family 7a 11	0.26
Slc6a12		solute carrier family 6a 12	0.5
